# Supplementary material for: Spectral binning as an approach to post-acquisition processing of high resolution FIE-MS metabolome fingerprinting data
Source: Metabolomics. 2022 Aug 2;18(8):64. doi: 10.1007/s11306-022-01923-6 (PMC9345815; doi:10.1007/s11306-022-01923-6)
Supplement: Supplementary file 5 — Supplementary file5 (CSV 19 kb) [file 11306_2022_1923_MOESM5_ESM.csv]

Compound	Molecular formula	Adduct	Theoretical m/z	Measured m/z	Abundance	purity	centrality	PPM error
N-Methyl histidine	C7H11N3O2	[2M+H]1+	339.17754	339.17719	2232.5830574035645	0.6776043480683809	0.7510813158669407	1.0319079501131756
N-Methyl histidine	C7H11N3O2	[M+Na]1+	192.07435	192.07376	2576.0960235595703	0.2511879334086886	0.8073628497763821	3.0717271724035187
N-Methyl histidine	C7H11N3O2	[M+H]1+	170.09241	170.09204	464555.1171875	0.9975316217662112	0.5899131861563092	2.1752881272230558
N-Methyl histidine	C7H11N3O2	[2M-H]1-	337.16298	337.16208	233.01655960083008	0.9433783388247916	0.5377022233014941	2.6693322024898913
N-Methyl histidine	C7H11N3O2	[M+Cl37]1-	206.05103	206.05008	190.11601638793945	0.9952149701686247	0.9879632498618776	4.610508377409733
N-Methyl histidine	C7H11N3O2	[M-H]1-	168.07785	168.07771	8925.80029296875	0.9956216783324489	0.5392366320288602	0.8329473515755716
2,3-Dihydroxyphenylpropionic acid-3-sulfate	C9H10O7S	[M+Na]1+	285.00394	285.00552	65.25491905212402	1	0.10399999999981446	5.543783008718837
2,3-Dihydroxyphenylpropionic acid-3-sulfate	C9H10O7S	[2M-H]1-	523.02216	523.02356	38.695831298828125	1	0.28800000000137516	2.676750828281601
2,3-Dihydroxyphenylpropionic acid-3-sulfate	C9H10O7S	[M+K-2H]1-	298.96333	298.9635	99.43789863586426	0.9483434570299474	0.26701282057592834	0.5686316111930471
2,3-Dihydroxyphenylpropionic acid-3-sulfate	C9H10O7S	[M-H]1-	261.00744	261.00735	180902.91860961914	0.9939638630326751	0.47534253749381605	0.3448177569196707
2,3-Dihydroxyphenylpropionic acid-3-sulfate	C9H10O7S	[M-2H]2-	130.00008	129.99986	2188.0753746032715	0.9901535817873578	0.9761190072376849	1.692306650769491
Hydroxyproline betaine	C7H13NO3	[2M+H]1+	319.18636	319.1886	835.2892532348633	0.9424997585825109	0.6638109071113831	7.017843745042506
Hydroxyproline betaine	C7H13NO3	[M+K]1+	198.0527	198.05228	41268.50622558594	0.9881485125271915	0.5469167011208356	2.1206476861522474
Hydroxyproline betaine	C7H13NO3	[M+Na]1+	182.07876	182.07841	308354.05859375	0.9989197775307619	0.681732019212177	1.9222450767865946
Hydroxyproline betaine	C7H13NO3	[M+H]1+	160.09682	160.09656	1698620.546875	0.9935530787121605	0.3057721709647012	1.6240172665344783
Hydroxyproline betaine	C7H13NO3	[M+Cl]1-	194.05894	194.0587	13086.363159179688	0.9919388687082318	0.7505917353464611	1.2367376634095593
Hydroxyproline betaine	C7H13NO3	[M+Cl37]1-	196.05544	196.05565000000001	3610.3226470947266	0.9869928994172814	0.14027165025345312	1.0711255959529276
Hydroxyproline betaine	C7H13NO3	[M-H]1-	158.08226	158.08194	183.28839111328125	0.9900073255271441	0.6190920568153615	2.024262557910581
5-Hydroxy-L-tryptophan	C11H12N2O3	[M+Na]1+	243.07401	243.07349	2207.115188598633	0.9348653433669829	0.2514770687989767	2.1392661436511657
5-Hydroxy-L-tryptophan	C11H12N2O3	[M+H]1+	221.09207	221.09166	27833.966247558594	0.987042594958054	0.6659231158787406	1.8544310522600504
5-Hydroxy-L-tryptophan	C11H12N2O3	[2M-H]1-	439.1623	439.16318	404.99644470214844	0.8050438239894168	0.4422839188700891	2.003814990483261
5-Hydroxy-L-tryptophan	C11H12N2O3	[M+Cl]1-	255.05419	255.0542	1498.0727081298828	0.9679462661825541	0.20673347918977925	0.03920735433977437
5-Hydroxy-L-tryptophan	C11H12N2O3	[M-H]1-	219.07751	219.07745	30512.484008789062	0.9842397246441965	0.47528396646703186	0.2738756707186562
5-Methoxyindole-3-acetic acid	C11H11NO3	[M+Na]1+	228.06311	228.06262	6713.183197021484	0.990701883971829	0.4765083433946984	2.1485280981435464
5-Methoxyindole-3-acetic acid	C11H11NO3	[M+H]1+	206.08117	206.08084	20795.242797851562	0.9889521815625764	0.835606715907943	1.6013107844402266
5-Methoxyindole-3-acetic acid	C11H11NO3	[2M-H]1-	409.1405	409.14148	359.33851051330566	0.660298408931888	0.967391283314555	2.395265196251284
5-Methoxyindole-3-acetic acid	C11H11NO3	[M+Cl]1-	240.04329	240.0432	154.74527740478516	0.9999999999943157	0.3599999999901229	0.37493237157408366
5-Methoxyindole-3-acetic acid	C11H11NO3	[M-H]1-	204.06661	204.06654	92278.00537109375	0.993611470210678	0.3061630644547222	0.34302525040131376
5-Oxo-L-prolyl-L-proline	C10H14N2O4	[M+K]1+	265.05852	265.05814	800.7255401611328	0.9875889698512126	0.61776705764577855	1.4336456719328636
5-Oxo-L-prolyl-L-proline	C10H14N2O4	[M+Na]1+	249.08458	249.08401	31283.555786132812	0.9720211274797049	0.16948251695316685	2.288379312689585
5-Oxo-L-prolyl-L-proline	C10H14N2O4	[M+H]1+	227.10264	227.10231	23119.244506835938	0.9927923706902296	0.5434822697689015	1.4530874674969934
5-Oxo-L-prolyl-L-proline	C10H14N2O4	[2M-H]1-	451.18344	451.18472	532.1391830444336	0.9474526510935334	0.10036230088508091	2.836983555975338
5-Oxo-L-prolyl-L-proline	C10H14N2O4	[M-H]1-	225.08808	225.08798	167222.69140625	0.9944015497917257	0.5969409114877635	0.4442705273567559
5-Oxo-L-prolyl-L-proline	C10H14N2O4	[M-2H]2-	112.0404	112.04034	61.11344528198242	1	0.9320000000011532	0.5355211156407328
B-Alanine	C3H7NO2	[M+H]1+	90.05496	90.05488	56746.97302246094	0.6889033533961078	0.196529290375679	0.8883464053170573
B-Alanine	C3H7NO2	[M-H]1-	88.0404	88.04025	2136.5908584594727	0.9902536513045368	0.9511559279028461	1.7037632723724505
Calystegine A3	C7H13NO3	[2M+H]1+	319.18636	319.1886	835.2892532348633	0.9424997585825109	0.6638109071113831	7.017843745042506
Calystegine A3	C7H13NO3	[M+K]1+	198.0527	198.05228	41268.50622558594	0.9881485125271915	0.5469167011208356	2.1206476861522474
Calystegine A3	C7H13NO3	[M+Na]1+	182.07876	182.07841	308354.05859375	0.9989197775307619	0.681732019212177	1.9222450767865946
Calystegine A3	C7H13NO3	[M+H]1+	160.09682	160.09656	1698620.546875	0.9935530787121605	0.3057721709647012	1.6240172665344783
Calystegine A3	C7H13NO3	[M+Cl]1-	194.05894	194.0587	13086.363159179688	0.9919388687082318	0.7505917353464611	1.2367376634095593
Calystegine A3	C7H13NO3	[M+Cl37]1-	196.05544	196.05565000000001	3610.3226470947266	0.9869928994172814	0.14027165025345312	1.0711255959529276
Calystegine A3	C7H13NO3	[M-H]1-	158.08226	158.08194	183.28839111328125	0.9900073255271441	0.6190920568153615	2.024262557910581
Calystegine B	C7H13NO4	[2M+H]1+	351.1762	351.17923	127.59616470336914	0.90764689915665	0.9486646566651871	8.628147351739232
Calystegine B	C7H13NO4	[M+Na]1+	198.07368	198.07312	2435.8436279296875	0.9437874459463635	0.3204305516712793	2.8272307557835115
Calystegine B	C7H13NO4	[M+H]1+	176.09174	176.0914	345174.1484375	0.9943461976180726	0.7255204334464906	1.9308117461627323
Calystegine B	C7H13NO4	[M+Cl]1-	210.05386	210.05374	2051.0925827026367	0.9684768756313326	0.27382764437879814	0.5712820510951155
Creatinine	C4H7N3O	[M+Na]1+	136.04813	136.0479	16683.422088623047	0.8337158685478958	0.6777893316334485	1.6905781798525275
Creatinine	C4H7N3O	[M+H]1+	114.06619	114.06593	1053376.453125	0.9953365445911683	0.19271040146497853	2.2793783154453857
Creatinine	C4H7N3O	[M+Cl]1-	148.02831	148.02759	647.0611820220947	0.9892446959092733	0.5098647575503037	4.863934473082643
Creatinine	C4H7N3O	[M+Cl37]1-	150.02481	150.02606	1073.6582260131836	0.984387674921278	0.21967113126868298	8.331955227931054
Creatinine	C4H7N3O	[M-H]1-	112.05163	112.05148	4571.904205322266	0.9949844615412992	0.7074443144697398	1.3386686120048363
D-Sucrose	C12H22O11	[M+K]1+	381.07937	381.08212	6560.247611999512	0.9218245228487891	0.5890437732668943	7.216344458614525
D-Sucrose	C12H22O11	[M+K41]1+	383.07804	383.07907	417.25049018859863	0.8945767960808284	0.94288329265828	2.6887471806379124
D-Sucrose	C12H22O11	[M+Na]1+	365.10543	365.10806	52608.64221191406	0.9256695271337426	0.597314696632111	7.203398755287119
D-Sucrose	C12H22O11	[M+Cl]1-	377.08561	377.08652	28634.161254882812	0.976064676624127	0.30092933803962296	2.413245098461994
D-Sucrose	C12H22O11	[M+Cl37]1-	379.08211	379.08359	8420.897888183594	0.9736693286383185	0.2903162059292299	3.9041673583990155
D-Sucrose	C12H22O11	[M-H]1-	341.10893	341.11002	18944.29621887207	0.869659687907817	0.9714608209842481	3.1954601717209283
Dopamine 3-O-Sulfate	C8H11NO5S	[M+2H]2+	117.52517	117.52535	5415.684173583984	0.4552548206288871	0.39689146957846333	1.5315868081730155
Dopamine 3-O-Sulfate	C8H11NO5S	[M+K]1+	271.99895	271.99863	4434.848944187164	0.8257738288396987	0.841371973218429	1.1764751297307785
Dopamine 3-O-Sulfate	C8H11NO5S	[M+Na]1+	256.02501	256.02451	21704.04965209961	0.8259148942261129	0.1614715896389498	1.9529342074361271
Dopamine 3-O-Sulfate	C8H11NO5S	[M+H]1+	234.04307	234.04269	12041.528381347656	0.9768736222224805	0.4515348285176515	1.6236327783895943
Dopamine 3-O-Sulfate	C8H11NO5S	[2M-H]1-	465.0643	465.06534	1426.3320007324219	0.958720338778422	0.05440981012816337	2.236249912085382
Dopamine 3-O-Sulfate	C8H11NO5S	[M-H]1-	232.02851	232.02846	329102.689453125	0.9930811154269042	0.6841702794199591	0.21549076023403624
Ethyl-beta-D-glucuronide	C8H14O7	[M+Na]1+	245.06317	245.06261	2686.5400390625	0.9654493598924583	0.44922336183026346	2.285125096550499
Ethyl-beta-D-glucuronide	C8H14O7	[2M-H]1-	443.14062	443.14145	809.2774639129639	0.9663126233711516	0.695622396006911	1.8729946264182642
Ethyl-beta-D-glucuronide	C8H14O7	[M+Cl]1-	257.04335	257.04333	530.5327110290527	0.9981329833711059	0.3351563758210432	0.07780788707237458
Ethyl-beta-D-glucuronide	C8H14O7	[M-H]1-	221.06667	221.06657	247132.939453125	0.9922096769002334	0.31448485635883117	0.4523522246700416
Gallic acid	C7H6O5	[M+2H]2+	86.01804	86.01808	369.52696228027344	1	0.6160000000003265	0.4650187332620656
Gallic acid	C7H6O5	[2M+H]1+	341.05032	341.04984	7465.525085449219	0.9330701865733126	0.9855095642374181	1.4074169465134305
Gallic acid	C7H6O5	[2M-H]1-	339.03576	339.03644	654.4614009857178	0.9770919563923458	0.2735065312444931	2.005688131674697
Gallic acid	C7H6O5	[M+Cl]1-	204.99092	204.99072	2238.7406845092773	0.9773381133394722	0.8762113431837406	0.9756529702789647
Gallic acid	C7H6O5	[M+Cl37]1-	206.98742	206.98814	447.17504119873047	0.9319470504596026	0.5784077708435689	3.478472266581052
Gallic acid	C7H6O5	[M-H]1-	169.01424	169.01418	391535.0078125	0.9978610838701419	0.16243666110062804	0.3549996733448206
Indoxyl Sulfate	C8H7NO4S	[2M-H]1-	425.01188	425.01288	122.08170700073242	0.9999999999886313	0.42400000001043736	2.352875406627111
Indoxyl Sulfate	C8H7NO4S	[M-H]1-	212.0023	212.00217	555858.43994140625	0.9947939456565423	0.5614340539304976	0.6132008944451092
L-Anserine	C10H16N4O3	[M+2H]2+	121.0684	121.06809	2600.388641357422	0.9844106833505811	0.628255360289586	2.5605360275589852
L-Anserine	C10H16N4O3	[M+H]1+	241.12952	241.12915	90703.7080078125	0.9879270431972552	0.8178603223891514	1.5344450567635028
L-Anserine	C10H16N4O3	[M-H]1-	239.11496	239.1149	4954.318328857422	0.981974640216991	0.030207461532882007	0.25092532893225544
Carnitine	C7H15NO3	[M+Na]1+	184.09441	184.09401	2046.3604125976562	0.9850561410191947	0.2090877756027112	2.1727981855249086
Carnitine	C7H15NO3	[M+H]1+	162.11247	162.11214	1350916.484375	0.9961871513977558	0.5717280725699538	2.035623786319829
Carnitine	C7H15NO3	[M+Cl]1-	196.07459	196.07436	2117.7254486083984	0.9915055003122842	0.11689945062676088	1.1730229806306876
Carnitine	C7H15NO3	[M+Cl37]1-	198.07109	198.0713	481.0400085449219	0.9725420198986567	0.7246432317183462	1.0602253969007462
L-Carnosine	C9H14N4O3	[M+Na]1+	249.09581	249.09431	996.5982666015625	0.9520221762476326	0.09103172661275494	6.021779330583487
L-Carnosine	C9H14N4O3	[M+H]1+	227.11387	227.11342	58305.229248046875	0.9886592763146476	0.3166673500354591	1.9813849325923054
L-Carnosine	C9H14N4O3	[M+Cl]1-	261.07599	261.07669	257.8551559448242	0.9834295069124117	0.3250725855773453	2.681211703898225
L-Carnosine	C9H14N4O3	[M-H]1-	225.09931	225.09917	10770.32894897461	0.9945413272838918	0.8293805371559984	0.6219477083959796
L-Histidine	C6H9N3O2	[2M+H]1+	311.14624	311.14774	175.0389289855957	0.6006798226429173	0.9917603383664755	4.820884224798517
L-Histidine	C6H9N3O2	[M+Na]1+	178.0587	178.05833	1646.9276275634766	0.9824948419801369	0.6777580533034779	2.077966423293748
L-Histidine	C6H9N3O2	[M+H]1+	156.07676	156.07652	196603.4580078125	0.9949057493966351	0.2988766172004489	1.5377049089136388
L-Histidine	C6H9N3O2	[M+Cl]1-	190.03888	190.03851	759.8799667358398	0.9269751702188714	0.6670940360218083	1.946970009525189
L-Histidine	C6H9N3O2	[M+Cl37]1-	192.03538	192.03441	284.9609489440918	0.9956981807286657	0.12113160398803302	5.051152553218332
L-Histidine	C6H9N3O2	[M-H]1-	154.0622	154.0621	16118.29598236084	0.9938955005228983	0.58243930703361	0.6490884850620052
Nicotine	C10H14N2	[M+2H]2+	82.06513	82.06508	7446.65771484375	0.9943849948552198	0.018547584364569047	0.6092721720133731
Nicotine	C10H14N2	[M+Na]1+	185.10492	185.10474	470.7088623046875	1	0.05200000000036198	0.972421478587879
Nicotine	C10H14N2	[M+H]1+	163.12298	163.12254	1715843.30859375	0.8701312799383127	0.5482987672062336	2.697351409506957
p-Cresol Glucuronide	C13H16O7	[M+K]1+	323.05276	323.0545	1183.4052867889404	0.2064973884515986	0.7254232612931446	5.386117116104221
p-Cresol Glucuronide	C13H16O7	[M+K]1+	323.05276	323.05508	311.7851972579956	0.7116664661753977	0.18510001350568928	7.181489487963005
p-Cresol Glucuronide	C13H16O7	[M+Na]1+	307.07882	307.08057	9443.002213478088	0.9524509990547454	0.851218450100987	5.698862591745863
p-Cresol Glucuronide	C13H16O7	[M+H]1+	285.09688	285.09476	51.55646228790283	1	0.04799999999340798	7.43606874965028
p-Cresol Glucuronide	C13H16O7	[2M-H]1-	567.17192	567.17285	2256.6328105926514	0.9539463860693779	0.39216499751637457	1.6397144626613378
p-Cresol Glucuronide	C13H16O7	[M+Cl]1-	319.059	319.05939	2532.5101928710938	0.9296207768349297	0.9356122319682072	1.2223444566104786
p-Cresol Glucuronide	C13H16O7	[M-H]1-	283.08232	283.08264	284062.6708984375	0.9716110287369112	0.43356064120507654	1.1304132311927109
p-Cresol sulfate	C7H8O4S	[2M+H]1+	377.03594	377.03598	299.97460556030273	0.775774541191731	0.24035195338092308	0.10609068199890055
p-Cresol sulfate	C7H8O4S	[2M-H]1-	375.02138	375.01932	404.64809226989746	0.8629771197365683	0.9685792549826147	5.493020158020308
p-Cresol sulfate	C7H8O4S	[M+Cl]1-	222.98373	222.9843	142.70941925048828	0.9999999999943157	0.13999999999418833	2.556240313954627
p-Cresol sulfate	C7H8O4S	[M-H]1-	187.00705	187.00691	2059837.9375	0.9956155762437477	0.3866935644973637	0.7486348776027134
Phenyl-acetyl-L-glutamine	C13H16N2O4	[M+K]1+	303.07417	303.07584	7811.373641967773	0.9350618039357266	0.22243877153960057	5.510202337754194
Phenyl-acetyl-L-glutamine	C13H16N2O4	[M+K41]1+	305.07284	305.07407	765.6240406036377	0.3910751808788292	0.5695006659389037	4.031824006427241
Phenyl-acetyl-L-glutamine	C13H16N2O4	[M+Na]1+	287.10023	287.10184	71229.3752746582	0.9467610883861876	0.588199298489144	5.607797666936817
Phenyl-acetyl-L-glutamine	C13H16N2O4	[M+H]1+	265.11829	265.11786	13701.338439941406	0.9736961247442543	0.5684214564903414	1.6219175221535238
Phenyl-acetyl-L-glutamine	C13H16N2O4	[2M-H]1-	527.21474	527.216	1910.8776550292969	0.9666609344697984	0.1856621853003162	2.389918005710609
Phenyl-acetyl-L-glutamine	C13H16N2O4	[M+K-2H]1-	301.05962	301.05933	123.59311485290527	0.9772986321465373	0.8581742396140726	0.9632643527776487
Phenyl-acetyl-L-glutamine	C13H16N2O4	[M+Cl]1-	299.08041	299.08066	1804.1056060791016	0.9817831419018256	0.848029189860199	0.8358956042989634
Phenyl-acetyl-L-glutamine	C13H16N2O4	[M+Cl37]1-	301.07691	301.07797	598.1548690795898	0.9756679822613271	0.5754873742157542	3.520695094138564
Phenyl-acetyl-L-glutamine	C13H16N2O4	[M-H]1-	263.10373	263.10373	301111.4296875	0.9905497951674618	0.26601364078351253	0
Phenylalanine	C9H11NO2	[M+H]1+	166.08626	166.08577	217498.140625	0.9908997720455054	0.16453893196148783	2.9502741528012257
Phenylalanine	C9H11NO2	[2M-H]1-	329.15068	329.15308	308.5893859863281	0.9715144618316841	0.3926929700251094	7.291493367007429
Phenylalanine	C9H11NO2	[M-H]1-	164.0717	164.07166	100039.90283203125	0.9939509937187072	0.675577513380631	0.24379585257100914
Proline betaine	C7H13NO2	[M+K]1+	182.05779	182.05745	18235.947998046875	0.9897118434974314	0.47829972836075285	1.8675388733580447
Proline betaine	C7H13NO2	[M+K41]1+	184.05646	184.05536	495.7366943359375	1	0.07200000000102591	5.976427015817173
Proline betaine	C7H13NO2	[M+Na]1+	166.08385	166.08351	182335.1455078125	0.9942230430757689	0.2931568312201307	2.047158709426928
Proline betaine	C7H13NO2	[M+H]1+	144.10191	144.10162	1681099.5	0.9980559145285298	0.6743344085189165	2.012464650932002
Proline betaine	C7H13NO2	[M+Cl]1-	178.06403	178.0639	3219.7537689208984	0.9960254498072626	0.22171857594435096	0.7300744569964077
Proline betaine	C7H13NO2	[M+Cl37]1-	180.06053	180.06065	1343.6494789123535	0.9701554861564902	0.852424709376919	0.666442556898327
Rhamnitol	C6H14O5	[M+Na]1+	189.07334	189.07321	132449.8260192871	0.9835134006704752	0.3518696954652114	0.6875638840084068
Rhamnitol	C6H14O5	[2M-H]1-	331.16096	331.16	173.33228874206543	0.9726024557130746	0.9802906146328496	2.8988924297225633
Rhamnitol	C6H14O5	[M+K-2H]1-	203.03273	203.03474	614.0455131530762	1	0.05200000000036198	9.89988165953698
Rhamnitol	C6H14O5	[M+Cl]1-	201.05352	201.05342	44432.21862792969	0.9974175454235193	0.3173494356710762	0.49738000112268443
Rhamnitol	C6H14O5	[M+Cl37]1-	203.05002	203.05035	9774.5885009765625	0.9837245096862814	0.914649435498859	1.6252153041870243
Rhamnitol	C6H14O5	[M-H]1-	165.07684	165.07672	82647.185302734375	0.9895180289509788	0.34012666813600845	0.7269341962789445
Taurine	C2H7NO3S	[M+Na]1+	148.00388	148.00348	7596.079132080078	0.993950856061237	0.29672061151677553	2.7026318500114903
Taurine	C2H7NO3S	[M+H]1+	126.02194	126.02165	18799.82568359375	0.9949124619609448	0.6742897319165877	2.301186602958063
Taurine	C2H7NO3S	[2M-H]1-	249.02204	249.02214	597.5440635681152	0.9975310553460716	0.5702622068108667	0.4015708810485998
Taurine	C2H7NO3S	[M-H]1-	124.00738	124.00732000000001	203553.6171875	0.9965168771008324	0.46039067534684364	0.4838421712532199
Trans-3'-Hydroxycotinine	C10H12N2O2	[2M+H]1+	385.18704	385.18585	62.9458065032959	1	0.17000000000371074	3.0894082002557512
Trans-3'-Hydroxycotinine	C10H12N2O2	[M+Na]1+	215.0791	215.07857	5145.8924560546875	0.9792082741782709	0.7128247208934226	2.464209679125954
Trans-3'-Hydroxycotinine	C10H12N2O2	[M+H]1+	193.09716	193.09677	835053.8515625	0.9971525955133581	0.35504298673549783	2.0197086275639915
Trans-3'-Hydroxycotinine	C10H12N2O2	[2M-H]1-	383.17248	383.17618	63.18477821350098	1	0.23599999999623833	9.65622583328719
Trigonelline	C7H7NO2	[M+K]1+	176.01084	176.01041	9612.77392578125	0.9925246152456677	0.9143781989317858	2.4430313496281215
Trigonelline	C7H7NO2	[M+Na]1+	160.0369	160.03662	55641.462646484375	0.9980607237280059	0.3247412329878898	1.749596499329909
Trigonelline	C7H7NO2	[M+H]1+	138.05496	138.05472	918751.125	0.9990223575710818	0.05514952448584154	1.7384380828542065
Trigonelline	C7H7NO2	[M+Cl]1-	172.01708	172.01685	2664.58784866333	0.8683045670070348	0.44756388258042534	1.3370765274456469
Trigonelline	C7H7NO2	[M+Cl37]1-	174.01358	174.01404	788.8600692749023	0.9913986487448552	0.19285946256763964	2.643471848598838
Trimethylamine-N-oxide	C3H9NO	[2M+H]1+	151.1441	151.14406	580.920166015625	1	0.1879999999980555	0.2646481074199823
Trimethylamine-N-oxide	C3H9NO	[M+H]1+	76.07569	76.07571	357319.046875	0.9973048222541082	0.14471651567282606	0.26289607108852087
Tryptophan	C11H12N2O2	[2M+H]1+	409.18704	409.1868	379.89712142944336	0.8736239381816029	0.2986532252530196	0.5865288402568563
Tryptophan	C11H12N2O2	[M+Na]1+	227.0791	227.07877	4273.102722167969	0.9713681531296391	0.7735155507427862	1.453238100818091
Tryptophan	C11H12N2O2	[M+H]1+	205.09716	205.09673	61873.60705566406	0.9948785748108249	0.35030768507431276	2.096567304951367
Tryptophan	C11H12N2O2	[2M-H]1-	407.17248	407.17316	370.4050121307373	0.976645292659365	0.3497729551449993	1.6700539289601979
Tryptophan	C11H12N2O2	[M+Cl]1-	239.05928	239.05861	458.7474060058594	1	0.7219999999970241	2.802652128851535
Tryptophan	C11H12N2O2	[M-H]1-	203.0826	203.08246	70344.20686340332	0.9935140641161639	0.5060933691945593	0.6893746683173063
